# Supplementary material for: Development and evaluation of a novel training program to build study staff skills in equitable and inclusive engagement, recruitment, and retention of clinical research participants
Source: J Clin Transl Sci. 2022 Aug 30;6(1):e123. doi: 10.1017/cts.2022.456 (PMC9556271; doi:10.1017/cts.2022.456)
Supplement: Supplementary file 1 [file S2059866122004563sup001.zip]

Archive with 7 entries (7 files):
- S2059866122004563sup004.docx
- S2059866122004563sup001.docx
- S2059866122004563sup002.docx
- S2059866122004563sup003.docx
- S2059866122004563sup006.docx
- S2059866122004563sup007.docx
- S2059866122004563sup005.docx
